# Supplementary material for: Characterization of miRNA and their target gene during chicken embryo skeletal muscle development
Source: Oncotarget. 2017 Nov 6;9(25):17309–24. doi: 10.18632/oncotarget.22457 (PMC5915118; doi:10.18632/oncotarget.22457)
Supplement: Supplementary file 2 [file oncotarget-09-17309-s002.xlsx]

## Sheet: Sheet1
Table S2: Discovered novel miRNAs and homology with known miRNA in their seed squnence.
provisional.id	miRDeep2.score	estimated.probability.that.the.miRNA.candidate.is.a.true.positive	total.read.count	mature.read.count	loop.read.count	star.read.count	significant.randfold.p-value	example.miRBase.miRNA.with.the.same.seed	consensus.mature.sequence	consensus.star.sequence	consensus.precursor.sequence	precursor.coordinate
7_32745	653961	96.+/-.2%	1282708	1282495	0	213	yes	tgu-miR-10a-5p	uacccuguagaaccgaauuugu	acagauucgauucuaggggaau	uacccuguagaaccgaauuugugugauauucauauagucacagauucgauucuaggggaau	7:15780548..15780609:-
13_9282	588586	96.+/-.2%	1154483	1153259	0	1224	yes	tgu-miR-10a-5p	ugagaugaagcacuguagcuc	ggugcagugcugcaucucugguca	ggugcagugcugcaucucuggucaauugggagucugagaugaagcacuguagcuc	13:7834145..7834200:-
17_11642	478911	96.+/-.2%	939357	929255	1	10101	yes	tgu-miR-181a-5p	aacauucaacgcugucggugagu	accaucgaccguugacuguacc	aacauucaacgcugucggugaguuugagaacuaagaaaaaccaucgaccguugacuguacc	17:9496926..9496987:+
7_32911	353887	96.+/-.2%	694124	689768	1	4355	yes	tgu-miR-26-5p	uucaaguaauccaggauaggcu	ccuguucuagguuacuuggcuc	uucaaguaauccaggauaggcuguggucuggcagucagccuguucuagguuacuuggcuc	7:22045101..22045161:-
4_25846	5.4	96.+/-.2%	219511	219439	5	67	yes	tgu-miR-363-3p	uauugcacuugucccggccugu	guggggauuuguugcauuacuu	guggggauuuguugcauuacuuguagcuguguguagaguauugcacuugucccggccugu	4:3946047..3946107:-
4_27031	102972	96.+/-.2%	201966	201180	1	785	yes	tgu-miR-146a-5p	ugagaacugaauuccauggacug	guccaugguauucaguucucua	ugagaacugaauuccauggacugguuucaauuccaugcguucaguccaugguauucaguucucua	4:88268266..88268331:-
4_25844	4.6	96.+/-.2%	91146	90568	14	564	yes	tgu-miR-363-3p	aauugcacgguauccaucugu	guggaucacgaugcaauuuug	guggaucacgaugcaauuuugauuaguuuaguaggagaaaaauugcacgguauccaucugu	4:3945908..3945969:-
15_10888	39091.1	96.+/-.2%	76667	76606	0	61	yes	tgu-miR-130a-3p	uagugcaauauugcuuauagggucu	acccuaucaauauugccucugcu	acccuaucaauauugccucugcuuuugugcucaggguaguagugcaauauugcuuauagggucu	15:391680..391744:-
JH375593.1_38571	36839.3	96.+/-.2%	72250	72244	0	6	yes	tgu-miR-196	uagguaguuucauguuguuggg	ucggcaacaagaaacugccuua	uagguaguuucauguuguugggauuggcuuuuagcucggcaacaagaaacugccuua	JH375593.1:3897..3954:-
27_20584	32016.1	96.+/-.2%	62791	61777	0	1014	yes	tgu-miR-196	uagguaguuucauguuguuggg	acaagaacaucaaacuaccuga	uagguaguuucauguuguugggcuuuaaauuuuaaacacaagaacaucaaacuaccuga	27:3561349..3561408:+
24_19516	27069.8	96.+/-.2%	53088	50961	0	2127	yes	tgu-miR-125-5p	ucccugagacccuaacuuguga	acggguuaggcucuugggagcu	ucccugagacccuaacuugugauguuuagcuuuuaaauccacggguuaggcucuugggagcu	24:3356486..3356548:+
4_25848	16927.8	96.+/-.2%	33194	33187	0	7	yes	tgu-miR-19b-3p	ugugcaaauccaugcaaaacug	aguuuugcagguuugcaucccagc	aguuuugcagguuugcaucccagcuugcuaaaauugcugugcaaauccaugcaaaacug	4:3946196..3946255:-
8_33297	16736.1	96.+/-.2%	32817	29030	14	3773	yes	tgu-miR-214-3p	acagcaggcacagacaggcagu	ugccugucuacacuugcugugc	ugccugucuacacuugcugugcagaacauccucucaccuguacagcaggcacagacaggcagu	8:4627262..4627325:+
22_19007	12621.2	96.+/-.2%	24747	23532	3	1212	yes	tgu-miR-2188-5p	aagguccaaccucacauguccu	auauauguggucagaccuaucc	aagguccaaccucacauguccuguauagaauaaggagggauauauguggucagaccuaucc	22:2634296..2634357:-
3_23484	8211.7	96.+/-.2%	16099	16090	0	9	yes	tgu-miR-456-3p	caggcugguuagaugguuguca	gcaggcaucuucucagccuaca	gcaggcaucuucucagccuacauguggauuccuaaaucugcaggcugguuagaugguuguca	3:30789083..30789145:-
26_20140	6490	96.+/-.2%	12721	12696	0	25	yes	tgu-miR-205	uccuucauuccaccggagucug	gauuucaguggagugaagcaca	uccuucauuccaccggagucugucucguaccuaaccagauuucaguggagugaagcaca	26:3017935..3017994:+
2_16143	4482.6	96.+/-.2%	8783	8770	0	13	yes	tgu-miR-2958	agcugguguugugaaucaggccg	gcuacuucacaacaccagggu	agcugguguugugaaucaggccgucaccagucggagaacggcuacuucacaacaccagggu	2:41316151..41316212:-
1_3595	3950.5	96.+/-.2%	7740	7736	0	4	yes	tgu-miR-205	cccuucauuccaccggaaucug	gauuucagugaaaugaagccc	cccuucauuccaccggaaucugucagugcagaaaccagauuucagugaaaugaagccc	1:1223736..1223794:-
18_12287	3250.1	96.+/-.2%	6366	6054	0	312	yes	tgu-miR-338-3p	uccagcaucagugauuuuguug	aacaauauccuggugcugagu	aacaauauccuggugcugagugaguugcacacagagacuccagcaucagugauuuuguug	18:9573147..9573207:+
3_21626	3.7	94.+/-.2%	4947	4947	0	0	yes	tgu-miR-215-5p	augaccuaugaauugacagacu	ccugucauuucuauaggccaaua	augaccuaugaauugacagacugcuuucaaaaugugccugucauuucuauaggccaaua	3:18143714..18143773:+
Z_37933	2464.4	96.+/-.2%	4825	4643	0	182	yes	tgu-miR-31	aggcaagauguuggcauagcug	ugcuaugccaacauauugucauc	aggcaagauguuggcauagcuguuaaccuaaaaaccugcuaugccaacauauugucauc	Z:78336390..78336449:-
Z_37934	4.1	96.+/-.2%	4643	4643	0	0	yes	tgu-miR-31	aggcaagauguuggcauagcug	guuccuacagauggcuuuc	guuccuacagauggcuuucuaacaaguucuuucaugcagagcuggaggggaggcaagauguuggcauagcug	Z:78336427..78336499:-
4_26859	2081.7	96.+/-.2%	4075	4074	0	1	yes	tgu-miR-218-5p	uugugcuugaucuaaccaugu	caugguucugucaagcacca	uugugcuugaucuaaccaugugguugugagguaugaguaaaacaugguucugucaagcacca	4:74617830..74617892:-
5_28047	1761.2	96.+/-.2%	3446	3415	0	31	yes	tgu-miR-203-3p	gugaaauguuuaggaccacuug	agugguucuuaacaguucaaca	agugguucuuaacaguucaacaguucucuaucauaauugugaaauguuuaggaccacuug	5:50592435..50592495:+
25_19909	1077.7	96.+/-.2%	2105	2084	0	21	yes	tgu-miR-9-5p	ucuuugguuaucuagcuguauga	auaaagcuagauaaccgaaagu	ucuuugguuaucuagcuguaugaguggugucgauucuucauaaagcuagauaaccgaaagu	25:558832..558893:-
10_7043	1077.3	96.+/-.2%	2104	2084	0	20	yes	tgu-miR-9-5p	ucuuugguuaucuagcuguauga	auaaagcuagauaaccgaaagu	ucuuugguuaucuagcuguaugaguguuguggagccaucauaaagcuagauaaccgaaagu	10:12426775..12426836:-
Z_37587	1053.1	96.+/-.2%	2057	2056	0	1	yes	tgu-miR-204	uucccuuugucauccuaugccu	gcugggaaggcaaagggacg	uucccuuugucauccuaugccugagaauauaugaagggggcugggaaggcaaagggacg	Z:35040043..35040102:-
10_6368	1051.4	96.+/-.2%	2054	2050	0	4	yes	tgu-miR-204	uucccuuugucauccuaugccu	cagggacagcaaagggaugc	uucccuuugucauccuaugccuggagaucacagugaggcagggacagcaaagggaugc	10:5190098..5190156:+
18_12161	1059.2	96.+/-.2%	2069	2012	0	57	yes	tgu-miR-365-3p	uaaugccccuaaaaauccuuau	agggacuuucaggggcagcugug	agggacuuucaggggcagcuguguuuuacuaacccagucauaaugccccuaaaaauccuuau	18:6405056..6405118:+
