# Supplementary material for: Characterization of miRNA and their target gene during chicken embryo skeletal muscle development
Source: Oncotarget. 2017 Nov 6;9(25):17309–24. doi: 10.18632/oncotarget.22457 (PMC5915118; doi:10.18632/oncotarget.22457)
Supplement: Supplementary file 3 [file oncotarget-09-17309-s003.xlsx]

## Sheet: Sheet1
Table S3: KEGG pathway analysis of differentially expressed up and down regulated gene in three contrast groups, (E11_VS_E16, E11_VS_P1, E16_VS_P1).
E11_VS_E16
Pathway	Count	p-value	q-value	Gene	Input Symbol
Urea cycle and metabolism of amino groups	1	0.0227798	0.00162713	GATM	GATM
Aminosugars metabolism	1	0.0283952	0.00186198	HK1	HK1
Propanoate metabolism	1	0.033979	0.00195622	LDHA	LDHA
Alanine and aspartate metabolism	1	0.03537	0.00195622	ADSSL1	ADSSL1
Galactose metabolism	1	0.03537	0.00195622	HK1	HK1
Starch and sucrose metabolism	1	0.03537	0.00195622	HK1	HK1
Arginine and proline metabolism	1	0.0381463	0.00195622	GATM	GATM
Fructose and mannose metabolism	1	0.0395315	0.00197657	HK1	HK1
Fatty acid metabolism	1	0.042296	0.00206322	ACSL1	ACSL1
Glycine, serine and threonine metabolism	1	0.0491735	0.00231405	GATM	GATM
Valine, leucine and isoleucine degradation	1	0.0491735	0.00231405	HIBADH	HIBADH
Glycerophospholipid metabolism	1	0.0654832	0.0028471	GPD2	GPD2
Purine metabolism	1	0.146729	0.00569084	ADSSL1	ADSSL1
MAPK signaling pathway	1	0.248778	0.00888494	CACNA2D1	CACNA2D1
E11_VS_P1
Pathway	Count	p-value	q-Value	Gene	Input Symbol
Alkaloid biosynthesis I	1	0.0100303	0.000428237	GOT2	GOT2
Caprolactam degradation	1	0.0100303	0.000428237	HADHA	HADHA
Fatty acid elongation in mitochondria	1	0.0116924	0.000467695	HADHA	HADHA
Phenylalanine, tyrosine and tryptophan biosynthesis	1	0.0150084	0.000561062	GOT2	GOT2
Limonene and pinene degradation	1	0.0150084	0.000561062	HADHA	HADHA
Benzoate degradation via CoA ligation	1	0.0166623	0.000605902	HADHA	HADHA
Glyoxylate and dicarboxylate metabolism	1	0.0183135	0.0006315	MDH1	MDH1
Reductive carboxylate cycle (CO2 fixation)	1	0.0183135	0.0006315	MDH1	MDH1
Phenylalanine metabolism	1	0.0232508	0.000762322	GOT2	GOT2
Biosynthesis of unsaturated fatty acids	1	0.0281638	0.000859963	HADHA	HADHA
beta-Alanine metabolism	1	0.0297961	0.000882847	HADHA	HADHA
Glutamate metabolism	1	0.0314257	0.000907074	GOT2	GOT2
Alanine and aspartate metabolism	1	0.041147	0.00115907	GOT2	GOT2
Arginine and proline metabolism	1	0.0443662	0.00123239	GOT2	GOT2
Tyrosine metabolism	1	0.0491751	0.00129394	GOT2	GOT2
Fatty acid metabolism	1	0.0491751	0.00129394	HADHA	HADHA
Tryptophan metabolism	1	0.0555501	0.00140633	HADHA	HADHA
Glycine, serine and threonine metabolism	1	0.0571373	0.00142843	DLD	DLD
Lysine degradation	1	0.0603039	0.00148899	HADHA	HADHA
VEGF signaling pathway	1	0.0883382	0.00211589	PPP3R1	PPP3R1
TGF-beta signaling pathway	1	0.108074	0.00251335	ROCK2	ROCK2
ErbB signaling pathway	1	0.115553	0.0026262	JUN	JUN
E16_VS_P1
Pathway	Count	p-value	q-Value	Gene	Input Symbol
Valine, leucine and isoleucine biosynthesis	1	0.00502546	0.000479	PDHB	PDHB
Phenylalanine, tyrosine and tryptophan biosynthesis	1	0.00645688	0.000561	GOT2	GOT2
Glyoxylate and dicarboxylate metabolism	1	0.00788634	0.000631	ACO2	ACO2
Reductive carboxylate cycle (CO2 fixation)	1	0.00788634	0.000631	ACO2	ACO2
Pentose and glucuronate interconversions	1	0.00860034	0.000637	UGP2	UGP2
Phenylalanine metabolism	1	0.0100269	0.000692	GOT2	GOT2
Urea cycle and metabolism of amino groups	1	0.0114514	0.000727	GATM	GATM
Glutamate metabolism	1	0.0135846	0.000799	GOT2	GOT2
Propanoate metabolism	1	0.0171302	0.000939	LDHA	LDHA
Alanine and aspartate metabolism	1	0.0178379	0.000939	GOT2	GOT2
Galactose metabolism	1	0.0178379	0.000939	UGP2	UGP2
Starch and sucrose metabolism	1	0.0178379	0.000939	UGP2	UGP2
Butanoate metabolism	1	0.018545	0.000939	PDHB	PDHB
ABC transporters - General	1	0.0199579	0.000974	ABCC5	ABCC5
Tyrosine metabolism	1	0.0213689	0.00100335	GOT2	GOT2
Fatty acid metabolism	1	0.0213689	0.00100335	ACSL1	ACSL1
Glycerolipid metabolism	1	0.024185	0.00107489	GPAM	GPAM
Valine, leucine and isoleucine degradation	1	0.0248878	0.00108208	DLD	DLD
Glycerophospholipid metabolism	1	0.0332841	0.00141635	GPAM	GPAM
p53 signaling pathway	1	0.0374564	0.00156068	SESN3	SESN3
